# Supplementary material for: Influence of Organic Impurities on Fractional Crystallization of NaCl and Na2SO4 from High-Salinity Coal Chemical Wastewater: Thermodynamics and Nucleation Kinetics Analysis
Source: Molecules. 2024 Apr 23;29(9):1928. doi: 10.3390/molecules29091928 (PMC11085368; doi:10.3390/molecules29091928)
Supplement: Supplementary file 1 [file molecules-29-01928-s001.zip]

Archive with 1 entries (1 files):
- molecules-2913192-supplementary.pdf
